# Supplementary material for: Rapid conversion of replicating and integrating Saccharomyces cerevisiae plasmid vectors via Cre recombinase
Source: G3 (Bethesda). 2021 Oct 2;11(12):jkab336. doi: 10.1093/g3journal/jkab336 (PMC8664424; doi:10.1093/g3journal/jkab336)
Supplement: jkab336_Supplementary_Files [file jkab336_supplementary_files.zip]

Archive with 1 entries (1 files):
- GENETICS-G3-2021-402823-s02.zip
